# Supplementary material for: Epigenetic profiling of human brain differential DNA methylation networks in schizophrenia
Source: BMC Med Genomics. 2016 Dec 5;9(Suppl 3):68. doi: 10.1186/s12920-016-0229-y (PMC5260790; doi:10.1186/s12920-016-0229-y)
Supplement: Additional file 3: — The shared common genes of 688 SDMG promoters and PsyGeNET. (XLSX 20 kb) [file 12920_2016_229_MOESM3_ESM.xlsx]

## Sheet: 1625 SCZCGs to psygenet
Gene official symbol	Gene ID	Matched diseases in PsyGeNET
ADH6	130	Alcoholism
APOD	347	Bipolar Disorder
APOE	348	Alcohol Abuse
APOE	348	Alcoholism
APOE	348	Delirium
APOE	348	Depression
APOE	348	Depressive Disorder, Major
APOE	348	Mood Disorders
APP	351	Bipolar Disorder
APP	351	Depression
APP	351	Depressive Disorder
APP	351	Endogenous Depression
ARSA	410	Alcoholism
ARSA	410	Depressive Disorder, Major
ARSA	410	Unipolar Depression
ATF3	467	Depression
ATF3	467	Depressive Disorder
ATP1A1	476	Bipolar Disorder
ATP1A3	478	Anhedonia
ATP1A3	478	Bipolar Disorder
ATP1A3	478	Depression
ATP1A3	478	Depressive Disorder
ATP6V1B2	526	Depressive Disorder, Major
ATP6V0A1	535	Depression
BMPR1B	658	Alcoholism
CALM2	805	Bipolar Disorder
CALM2	805	Cocaine-Related Disorders
CALM2	805	Depression
CALM2	805	Depressive Disorder
CALM2	805	Severe Depression
CAMK2B	816	Cocaine-Related Disorders
CCK	885	Alcoholism
CCK	885	Suicide
CDKN2A	1029	Depression
CDKN2A	1029	Depressive Disorder
CDKN2A	1029	Depressive Disorder, Major
CDKN2A	1029	Suicide
CDKN2A	1029	Unipolar Depression
CHN1	1123	Alcoholism
CHRM2	1129	Alcoholism
CHRM2	1129	Depression
CHRM2	1129	Depressive Disorder
CHRM2	1129	Depressive Disorder, Major
CHRM2	1129	Mood Disorders
CHRM2	1129	Unipolar Depression
DLG2	1740	Bipolar Disorder
DLG2	1740	Depressive Disorder, Major
DLG2	1740	Unipolar Depression
DPP4	1803	Depression
DPP4	1803	Depressive Disorder
DRD2	1813	Alcohol Abuse
DRD2	1813	Alcoholism
DRD2	1813	Anhedonia
DRD2	1813	Binge Drinking
DRD2	1813	Bipolar Disorder
DRD2	1813	Cocaine Abuse
DRD2	1813	Cocaine Dependence
DRD2	1813	Cocaine-Related Disorders
DRD2	1813	Delirium
DRD2	1813	Depression
DRD2	1813	Depressive Disorder
DRD2	1813	Depressive Disorder, Major
DRD2	1813	Mood Disorders
DRD2	1813	Recurrent Depression
DRD2	1813	Severe Depression
DRD2	1813	Single Major Depressive Episode
DRD2	1813	Suicide
DRD2	1813	Unipolar Depression
DUSP1	1843	Depression
DUSP1	1843	Depressive Disorder
EGR1	1958	Cocaine-Related Disorders
FABP7	2173	Bipolar Disorder
FLT3	2322	Alcoholism
FN1	2335	Alcohol Abuse
FOS	2353	Cocaine-Related Disorders
FOSB	2354	Cocaine-Related Disorders
FTL	2512	Depressive Disorder
GABRA5	2558	Bipolar Disorder
GABRA5	2558	Depressive Disorder, Major
GABRA5	2558	Major Affective Disorder 1
GABRA5	2558	Mood Disorders
GABRA5	2558	Unipolar Depression
GABRG3	2567	Alcoholism
GABRG3	2567	Bipolar Disorder
GABRG3	2567	Suicide
GAD1	2571	Alcoholism
GAD1	2571	Bipolar Disorder
GAD1	2571	Cocaine-Related Disorders
GAD1	2571	Depression
GAD1	2571	Depressive Disorder
GAD1	2571	Depressive Disorder, Major
GAD1	2571	Mood Disorders
GAD1	2571	Unipolar Depression
GAP43	2596	Bipolar Disorder
GAP43	2596	Depression
GAP43	2596	Depressive Disorder
GAP43	2596	Dysthymic Disorder
GAP43	2596	Mood Disorders
GFAP	2670	Alcoholism
GFAP	2670	Bipolar Disorder
GFAP	2670	Depression
GFAP	2670	Depressive Disorder
GFAP	2670	Depressive Disorder, Major
GFAP	2670	Suicide
GFAP	2670	Unipolar Depression
GLUL	2752	Depression
GLUL	2752	Depressive Disorder
GLUL	2752	Mood Disorders
GNAL	2774	Bipolar Disorder
GOT1	2805	Alcoholism
GRN	2896	Bipolar Disorder
GRN	2896	Depression
GRN	2896	Depressive Disorder
GRM1	2911	Depression
GRM1	2911	Depressive Disorder
GRM1	2911	Unipolar Depression
HCRTR1	3061	Cocaine-Related Disorders
HCRTR1	3061	Depression
HCRTR1	3061	Depressive Disorder
HCRTR1	3061	Mood Disorders
HFE	3077	Alcohol Abuse
HINT1	3094	Bipolar Disorder
HLA-DRA	3122	Alcoholism
HNRNPA2B1	3181	Alcoholism
HSPA1A	3303	Depressive Disorder, Major
HSPA1A	3303	Single Major Depressive Episode
HSPA1A	3303	Unipolar Depression
DNAJB1	3337	Bipolar Disorder
IFNAR1	3454	Depression
IGFBP7	3490	Alcoholism
IDO1	3620	Alcoholism
IDO1	3620	Anhedonia
IDO1	3620	Chronic Depression
IDO1	3620	Depression
IDO1	3620	Depressive Disorder
ITGB2	3689	Alcoholism
JUN	3725	Depressive Disorder
JUND	3727	Cocaine-Related Disorders
LTA4H	4048	Depression
LTA4H	4048	Depressive Disorder
MEF2C	4208	Suicide
MT2A	4502	Suicide
NDUFAB1	4706	Bipolar Disorder
NEFL	4747	Alcoholism
NEFL	4747	Bipolar Disorder
NEFL	4747	Depressive Disorder
NEFL	4747	Depressive Disorder, Major
NEFL	4747	Unipolar Depression
NFIX	4784	Bipolar Disorder
NOS1	4842	Alcoholism
NOS1	4842	Bipolar Disorder
NOS1	4842	Depressive Disorder
NOS1	4842	Mood Disorders
NPPA	4878	Alcoholism
TBC1D25	4943	Mood Disorders
PDE4A	5141	Bipolar Disorder
PDE4A	5141	Depression
PDE4A	5141	Depressive Disorder
PDE4A	5141	Seasonal Affective Disorder
PDE4B	5142	Alcoholism
PDE4B	5142	Bipolar Disorder
PDE4B	5142	Depression
PDE4B	5142	Depressive Disorder
PDE4B	5142	Depressive Disorder, Major
PDE4D	5144	Alcoholism
PDE4D	5144	Depression
PDE4D	5144	Depressive Disorder
SERPINA1	5265	Bipolar Disorder
SERPINA1	5265	Mood Disorders
PLP1	5354	Cocaine Abuse
PMCH	5367	Bipolar Disorder
PMCH	5367	Depression
PMCH	5367	Depressive Disorder
PMCH	5367	Mood Disorders
PPIA	5478	Suicide
PRKCH	5583	Depression
PTGDS	5730	Bipolar Disorder
PTGS2	5743	Depression
PTGS2	5743	Depressive Disorder
PTGS2	5743	Depressive Disorder, Major
PTGS2	5743	Mood Disorders
PTGS2	5743	Unipolar Depression
PURB	5814	Alcoholism
PVALB	5816	Bipolar Disorder
QDPR	5860	Alcoholism
QDPR	5860	Bipolar Disorder
RGS4	5999	Alcoholism
RGS4	5999	Bipolar Disorder
RGS4	5999	Depressive Disorder, Major
RGS4	5999	Depressive Disorder, Treatment-Resistant
RPS6	6194	Suicide
S100B	6285	Bipolar Disorder
S100B	6285	Depression
S100B	6285	Depressive Disorder
S100B	6285	Depressive Disorder, Major
S100B	6285	Major Affective Disorder 1
S100B	6285	Mood Disorders
S100B	6285	Recurrent Depression
S100B	6285	Unipolar Depression
SNAP25	6616	Bipolar Disorder
SNAP25	6616	Depression
SNAP25	6616	Depressive Disorder
SNCA	6622	Alcohol Abuse
SNCA	6622	Alcoholism
SNCA	6622	Cocaine-Related Disorders
SNCA	6622	Depressive Disorder
SNCG	6623	Cocaine-Related Disorders
SNCG	6623	Depressive Disorder
SOD1	6647	Alcoholism
SOD1	6647	Depression
SOD1	6647	Depressive Disorder
SPR	6697	Bipolar Disorder
SPR	6697	Depression
SST	6750	Bipolar Disorder
STAT3	6774	Depression
SURF1	6834	Alcoholism
TF	7018	Alcoholism
TLR4	7099	Alcohol Abuse
TNFRSF1B	7133	Depression
TNFRSF1B	7133	Depressive Disorder
TP53	7157	Alcoholic Intoxication
TP53	7157	Alcoholism
TP53	7157	Depression
PHLDA2	7262	Alcoholism
VGF	7425	Bipolar Disorder
VGF	7425	Depression
VGF	7425	Depressive Disorder
VGF	7425	Mood Disorders
YWHAE	7531	Bipolar Disorder
YWHAE	7531	Suicide
YWHAH	7533	Alcoholism
YWHAH	7533	Bipolar Disorder
REEP5	7905	Depressive Disorder, Major
REEP5	7905	Unipolar Depression
AXIN2	8313	Depression
CTSF	8722	Bipolar Disorder
ARTN	9048	Depression
ARTN	9048	Depressive Disorder
ARTN	9048	Depressive Disorder, Major
ARTN	9048	Unipolar Depression
DCLK1	9201	Bipolar Disorder
DCLK1	9201	Major Affective Disorder 1
NRXN1	9378	Alcoholism
NRXN1	9378	Bipolar Disorder
NRXN1	9378	Depression
NRXN1	9378	Depressive Disorder
CARTPT	9607	Alcoholism
CARTPT	9607	Bipolar Disorder
CARTPT	9607	Cocaine Abuse
CARTPT	9607	Cocaine-Related Disorders
CARTPT	9607	Depression
CARTPT	9607	Depressive Disorder
CARTPT	9607	Suicide
NCOR2	9612	Bipolar Disorder
SEC24C	9632	Bipolar Disorder
SEC24C	9632	Depressive Disorder, Major
SEC24C	9632	Unipolar Depression
KIAA0040	9674	Alcoholism
ZEB2	9839	Depression
HCN4	10021	Mood Disorders
CPLX2	10814	Bipolar Disorder
CPLX2	10814	Depression
CPLX2	10814	Depressive Disorder
CPLX1	10815	Alcoholism
CPLX1	10815	Bipolar Disorder
CPLX1	10815	Depression
CPLX1	10815	Depressive Disorder
GADD45G	10912	Alcoholism
EHMT2	10919	Cocaine-Related Disorders
ARC	23237	Alcoholism
ARC	23237	Cocaine-Related Disorders
PDSS1	23590	Alcoholism
LEF1	51176	Alcoholism
LEF1	51176	Depression
PLCE1	51196	Alcoholism
RHCG	51458	Depression
FEV	54738	Depression
FEV	54738	Depressive Disorder
FEV	54738	Mood Disorders
RASIP1	54922	Bipolar Disorder
ARGLU1	55082	Depression
HES6	55502	Mood Disorders
DNASE2B	58511	Alcoholism
MPPE1	65258	Bipolar Disorder
OPA3	80207	Alcoholism
DTNBP1	84062	Bipolar Disorder
DTNBP1	84062	Depression
DTNBP1	84062	Depressive Disorder
DTNBP1	84062	Depressive Disorder, Major
DTNBP1	84062	Major Affective Disorder 1
DTNBP1	84062	Mood Disorders
DTNBP1	84062	Severe Major Depression With Psychotic Features
DTNBP1	84062	Unipolar Depression
TPH2	121278	Alcoholism
TPH2	121278	Bipolar Depression
TPH2	121278	Bipolar Disorder
TPH2	121278	Cocaine Dependence
TPH2	121278	Depression
TPH2	121278	Depressive Disorder
TPH2	121278	Depressive Disorder, Major
TPH2	121278	Mood Disorders
TPH2	121278	Suicide
TPH2	121278	Unipolar Depression
PGP	283871	Bipolar Disorder
MMAB	326625	Depressive Disorder
SLC35F4	341880	Bipolar Disorder
CDNF	441549	Cocaine-Related Disorders
PPIEL	728448	Bipolar Disorder

## Sheet: 688 SDMGs  to psygenet
Gene official symbol	Gene ID	Matched diseases in PsyGeNET	Differential methylation
ADRA1A	148	Depressive Disorder, Major	hypomethylation
BUB1	699	Alcoholism	hypomethylation
CCND2	894	Depressive Disorder, Major	hypomethylation
NCAN	1463	Bipolar Disorder	hypomethylation
EYA2	2139	Alcoholism	hypomethylation
FZD2	2535	Bipolar Disorder	hypomethylation
GNAS	2778	Alcoholism	hypomethylation
GNAS	2778	Endogenous Depression	hypomethylation
GNB1	2782	Depressive Disorder	hypomethylation
GRK5	2869	Alcoholism	hypomethylation
IGFBP2	3485	Bipolar Disorder	hypomethylation
ITPR1	3708	Bipolar Disorder	hypomethylation
KCND2	3751	Alcoholism	hypomethylation
MAD2L1	4085	Alcoholism	hypomethylation
MANBA	4126	Alcoholism	hypomethylation
MLLT3	4300	Bipolar Disorder	hypomethylation
NR3C2	4306	Depression	hypomethylation
NR3C2	4306	Depressive Disorder	hypomethylation
NR3C2	4306	Depressive Disorder, Major	hypomethylation
NR3C2	4306	Suicide	hypomethylation
NR3C2	4306	Unipolar Depression	hypomethylation
NDUFV1	4723	Bipolar Disorder	hypomethylation
NDUFV1	4723	Depressive Disorder, Major	hypomethylation
NDUFV1	4723	Unipolar Depression	hypomethylation
OAZ2	4947	Suicide	hypomethylation
POU3F2	5454	Bipolar Disorder	hypomethylation
PRKCB	5579	Depressive Disorder, Major	hypomethylation
PRKCB	5579	Unipolar Depression	hypomethylation
TBCA	6902	Alcoholism	hypomethylation
TLE4	7091	Bipolar Disorder	hypomethylation
TOP2B	7155	Alcoholism	hypomethylation
WNT7A	7476	Bipolar Disorder	hypomethylation
WNT7A	7476	Depression	hypomethylation
XBP1	7494	Bipolar Disorder	hypomethylation
XBP1	7494	Depression	hypomethylation
XBP1	7494	Major Affective Disorder 1	hypomethylation
REEP5	7905	Depressive Disorder, Major	hypomethylation
REEP5	7905	Unipolar Depression	hypomethylation
NRP1	8829	Alcoholism	hypomethylation
GGH	8836	Alcoholism	hypomethylation
HDAC4	9759	Cocaine-Related Disorders	hypomethylation
HDAC5	10014	Cocaine-Related Disorders	hypomethylation
HDAC5	10014	Depression	hypomethylation
HDAC5	10014	Depressive Disorder	hypomethylation
HDAC5	10014	Depressive Disorder, Major	hypomethylation
HDAC5	10014	Unipolar Depression	hypomethylation
LRPPRC	10128	Alcoholism	hypomethylation
RNF41	10193	Bipolar Disorder	hypomethylation
RNF41	10193	Depressive Disorder, Major	hypomethylation
RNF41	10193	Unipolar Depression	hypomethylation
AKAP10	11216	Bipolar Disorder	hypomethylation
AUTS2	26053	Bipolar Disorder	hypomethylation
SLC17A5	26503	Alcoholism	hypomethylation
GNB1L	54584	Bipolar Disorder	hypomethylation
AP1AR	55435	Alcoholism	hypomethylation
RNF123	63891	Depression	hypomethylation
RNF123	63891	Depressive Disorder	hypomethylation
NEUROG2	63973	Alcoholism	hypomethylation
FTO	79068	Alcoholism	hypomethylation
FTO	79068	Depression	hypomethylation
FTO	79068	Depressive Disorder	hypomethylation
FTO	79068	Mood Disorders	hypomethylation
NTNG2	84628	Bipolar Disorder	hypomethylation
TIFA	92610	Alcoholism	hypomethylation
